# Supplementary material for: Contemporary Antiretroviral Therapy Dysregulates Iron Transport and Augments Mitochondrial Dysfunction in HIV-Infected Human Microglia and Neural-Lineage Cells
Source: Int J Mol Sci. 2023 Jul 31;24(15):12242. doi: 10.3390/ijms241512242 (PMC10419149; doi:10.3390/ijms241512242)
Supplement: Supplementary file 1 [file ijms-24-12242-s001.zip]

Archive with 1 entries (1 files):
- ijms-2442460-supplementary.pdf
